# Supplementary material for: Study of SarA by DNA Affinity Capture Assay (DACA) Employing Three Promoters of Key Virulence and Resistance Genes in Methicillin-Resistant Staphylococcus aureus
Source: Antibiotics (Basel). 2022 Nov 28;11(12):1714. doi: 10.3390/antibiotics11121714 (PMC9774152; doi:10.3390/antibiotics11121714)
Supplement: Supplementary file 1 [file antibiotics-11-01714-s001.zip]

Archive with 1 entries (1 files):
- antibiotics-2011834-supplementary.pdf
